# Supplementary material for: Terrestrial land-cover type richness is positively linked to landscape-level functioning
Source: Nat Commun. 2020 Jan 9;11:154. doi: 10.1038/s41467-019-14002-7 (PMC6952349; doi:10.1038/s41467-019-14002-7)
Supplement: Supplementary file 4 — Source Data [file 41467_2019_14002_MOESM4_ESM.zip]

Archive with 12 entries (11 files):
- Natcomm_Oehri/
- Natcomm_Oehri/analyses_250.R
- Natcomm_Oehri/analyses_500.R
- Natcomm_Oehri/data_description.README
- Natcomm_Oehri/fig_2.csv
- Natcomm_Oehri/fig_2.README
- Natcomm_Oehri/fig_3.csv
- Natcomm_Oehri/fig_3.README
- Natcomm_Oehri/fig_4.csv
- Natcomm_Oehri/fig_4.README
- Natcomm_Oehri/fig_5.csv
- Natcomm_Oehri/fig_5.README
