# Supplementary material for: Terrestrial land-cover type richness is positively linked to landscape-level functioning
Source: Nat Commun. 2020 Jan 9;11:154. doi: 10.1038/s41467-019-14002-7 (PMC6952349; doi:10.1038/s41467-019-14002-7)
Supplement: Supplementary file 4 — Source Data [file 41467_2019_14002_MOESM4_ESM.zip › Natcomm_Oehri/analyses_250.R]

######################################################################
###
### Article title:
###    Landscape richness is positively linked to
###    landscape-level functioning
###
### Oehri et al.
###
### Structure of main data analyses
### scale = MODIS 250x250 m pixels

library(asreml)   ## available from https://www.vsni.co.uk/software/asreml/
library(pascal)   ## available from https://github.com/pascal-niklaus/pascal

options(digits=3)

d250 <- read.csv("data_250m.csv") ## available from https://doi.org/10.5061/dryad.gb5mkkwkj

######################################################################
###
### Mixed model analysis of EVIbar

d250 <- transform(d250, logLR=log(LR), block=factor(paste(BGR:altRange)))
d250.asr <- asreml(EVIbar ~ block + logLR + fracL,
                   random=~LCC, data = d250,
                   keep.order = TRUE)
test.asreml(d250.asr)

## ---- Wald tests:
##             Df denDF   F.inc        Pr
## (Intercept)  1  29.8 1950.00 < 2.2e-16 ***
## block       26 180.3   32.81 < 2.2e-16 ***
## logLR        1  29.9    8.98  0.005441 **
## fracL        1  31.0   31.02 4.185e-06 ***
## ---
## Signif. codes:  0 ‘***’ 0.001 ‘**’ 0.01 ‘*’ 0.05 ‘.’ 0.1 ‘ ’ 1

## ---- Stratum variances:
##                df     Variance      LCC R!variance
## LCC         33.01 0.0069979326 2.676868          1
## R!variance 174.99 0.0009395883 0.000000          1

## ---- Variance components:
##                gamma    component    std.error  z.ratio constraint
## LCC!LCC.var 2.408736 0.0022632235 0.0006445662 3.511235   Positive
## R!variance  1.000000 0.0009395896 0.0001004493 9.353870   Positive

## ---- Dispersion:
## 0.03065273

predict(d250.asr,
        classify="logLR",
        average="block",
        levels=list(logLR=log(1:4)),
        sed=TRUE)$predictions$pvals

## LogLikelihood Converged

## Notes:
## - The predictions are obtained by averaging across the hypertable
##   calculated from model terms constructed solely from factors in
##   the averaging and classify sets.
## - Use "average" to move ignored factors into the averaging set.

## - fracL evaluated at average value of 0.366385
## - The SIMPLE averaging set:  block
## - The ignored set:  LCC

##       logLR predicted.value standard.error est.status
## 1 0.0000000       0.3415850    0.017285912  Estimable
## 2 0.6931472       0.3690409    0.009093735  Estimable
## 3 1.0986123       0.3851015    0.011516263  Estimable
## 4 1.3862944       0.3964967    0.015715887  Estimable

######################################################################
###
### Analysis of net diversity effects of mixed landscapes (NE),
### aka "overyielding"

d250.mixed.NE <- aggregate(NE_EVIbar ~ LCC,
                           data = subset(d250, LR > 1),
                           FUN = mean)

t.test(d250.mixed.NE$NE_EVIbar,
       alternative = "greater",
       mu = 0)

## 	One Sample t-test

## data:  d250.mixed.NE$NE_EVIbar
## t = 3, df = 27, p-value = 0.001
## alternative hypothesis: true mean is greater than 0
## 95 percent confidence interval:
##  0.0128    Inf
## sample estimates:
## mean of x
##    0.0263
