# Supplementary material for: Terrestrial land-cover type richness is positively linked to landscape-level functioning
Source: Nat Commun. 2020 Jan 9;11:154. doi: 10.1038/s41467-019-14002-7 (PMC6952349; doi:10.1038/s41467-019-14002-7)
Supplement: Supplementary file 4 — Source Data [file 41467_2019_14002_MOESM4_ESM.zip › Natcomm_Oehri/analyses_500.R]

######################################################################
###
### Article title:
###    Landscape richness is positively linked to
###    landscape-level functioning
###
### Oehri et al.
###
### Structure of main data analyses
### scale = MODIS 500x500 m pixels

library(asreml)   ## available from https://www.vsni.co.uk/software/asreml/
library(pascal)   ## available from https://github.com/pascal-niklaus/pascal

options(digits=3)

d500 <- read.csv("data_500m.csv") ## available from https://doi.org/10.5061/dryad.gb5mkkwkj

######################################################################
###
### Mixed model analysis of EVIbar

d500 <- transform(d500, logLR=log(LR), block=factor(paste(BGR:altRange)))
d500.asr <- asreml(invCV_EVIbar ~ block + logLR + fracL,
                   random=~LCC, data = d500,
                   keep.order = TRUE)
test.asreml(d500.asr)

## ---- Wald tests:
##             Df denDF   F.inc        Pr
## (Intercept)  1  18.8 1099.00 < 2.2e-16 ***
## block       14  40.4   20.12 6.877e-14 ***
## logLR        1  19.6    4.69   0.04291 *
## fracL        1  18.3    6.87   0.01719 *
## ---
## Signif. codes:  0 ‘***’ 0.001 ‘**’ 0.01 ‘*’ 0.05 ‘.’ 0.1 ‘ ’ 1

## ---- Stratum variances:
##                  df Variance      LCC R!variance
## LCC        25.30478 7.236147 1.203483          1
## R!variance 34.69522 2.508568 0.000000          1

## ---- Variance components:
##                gamma component std.error  z.ratio constraint
## LCC!LCC.var 1.565863  3.928338 1.7626163 2.228697   Positive
## R!variance  1.000000  2.508737 0.6023487 4.164924   Positive

## ---- Dispersion:
## 1.583899

predict(d500.asr,
        classify="logLR",
        average="block",
        levels=list(logLR=log(1:4)),
        sed=TRUE)$predictions$pvals

## LogLikelihood Converged

## Notes:
## - The predictions are obtained by averaging across the hypertable
##   calculated from model terms constructed solely from factors in
##   the averaging and classify sets.
## - Use "average" to move ignored factors into the averaging set.

## - fracL evaluated at average value of 0.357143
## - The SIMPLE averaging set:  block
## - The ignored set:  LCC

##       logLR predicted.value standard.error est.status
## 1 0.0000000        12.93757      0.7996724  Estimable
## 2 0.6931472        14.36495      0.5338907  Estimable
## 3 1.0986123        15.19991      0.7616441  Estimable
## 4 1.3862944        15.79233      1.0071493  Estimable


######################################################################
###
### Analysis of net diversity effects of mixed landscapes (NE),
### aka "overyielding"

d500.mixed.NE <- aggregate(NE_EVIbar ~ LCC,
                           data = subset(d500, LR > 1),
                           FUN = mean)

t.test(d500.mixed.NE$NE_EVIbar,
       alternative = "greater",
       mu = 0)

## 	One Sample t-test

## data:  d500.mixed.NE$NE_EVIbar
## t = 3.1668, df = 19, p-value = 0.002539
## alternative hypothesis: true mean is greater than 0
## 95 percent confidence interval:
##  0.01599987        Inf
## sample estimates:
##  mean of x
## 0.03524384
