# Supplementary material for: Terrestrial land-cover type richness is positively linked to landscape-level functioning
Source: Nat Commun. 2020 Jan 9;11:154. doi: 10.1038/s41467-019-14002-7 (PMC6952349; doi:10.1038/s41467-019-14002-7)
Supplement: Supplementary file 4 — Source Data [file 41467_2019_14002_MOESM4_ESM.zip › Natcomm_Oehri/data_description.README]

######################################################################
###
### Article title:
###    Landscape richness is positively linked to
###    landscape-level functioning
###
### Oehri et al.
###
### data column description
### files: data_250.csv and data_500.csv 
### available from https://doi.org/10.5061/dryad.gb5mkkwkj

1) study design variables

BGR              biogeographic region
altRange         altitude range (in m a.s.l.)
LR               landscape richness, i.e. land-cover type richness
LCC              land-cover type composition
fracL            designed fraction of low-productivity land-cover types
                 (see methods for details)

2) landscape functions

EVIbar           mean growing season EVI
EVImax           maximum growing season EVI
EVIgs            integrated growing season EVI (yr)
GSL              growing season length (days)
SOS              start of growing season (day of year)
EOS              end of growing season (day of year)
WSAnir           mean summer albedo (near-infrared range)
WSAvis           mean summer albedo (visible range)
WSAshort         mean summer albedo (total short-wave range)


3) temporal stability of landscape functions

invCV_EVIbar     inverse inter-annual coefficient of variation 
invCV_EVImax     of the respective variables (see above)
invCV_EVIgs
invCV_GSL
invCV_WSAnir
invCV_WSAvis
invCV_WSAshort


4) net diversity effects of landscape functions

NE_EVIbar        net diversity effects for the respective 
NE_EVImax        variables (see above)                    
NE_EVIgs
NE_GSL
NE_WSAnir
NE_WSAvis
NE_WSAshort
                 
                 

5) fractional cover of the different land-cover types

W_frac           fractional cover of water in landscape plot 
V_frac           fractional cover of bare land in landscape plot 
P_frac           fractional cover of unproductive land in landscape plot 
U_frac           fractional cover of urban land in landscape plot 
G_frac           fractional cover of urban green land in landscape plot 
A_frac           fractional cover of arable land in landscape plot 
M_frac           fractional cover of grassland in landscape plot 
F_frac           fractional cover of forest in landscape plot

6) structural and configurational diversity of land-cover types

ED               edge density (m m^-2)
SIDI             Simpson's diversity index (using land-cover as abundance)
MESH             effective mesh size (m^2)
COHESION         patch cohesion index

7) topography and climate

alt              mean altitude (m a.s.l.)
slope            mean slope (degrees)
N.aspect         north aspect of slope (-1 to 1 for south to north)
temp             mean annual temperature (�C)
precip           annual precipitation (mm)
irrad            mean annual surface incoming shortwave radiation (W m^-2)
    
