# Supplementary material for: Terrestrial land-cover type richness is positively linked to landscape-level functioning
Source: Nat Commun. 2020 Jan 9;11:154. doi: 10.1038/s41467-019-14002-7 (PMC6952349; doi:10.1038/s41467-019-14002-7)
Supplement: Supplementary file 4 — Source Data [file 41467_2019_14002_MOESM4_ESM.zip › Natcomm_Oehri/fig_2.csv]

variable	scale	coeflogLR	selogLR	predlogLR1	predlogLR2	predlogLR3	predlogLR4	predse1	predse2	predse3	predse4
EVIbar	250m	0.039610423056289	0.019896563195908	0.341584998528272	0.369040867892695	0.385101521895581	0.396496737257117	0.017285912377557	0.009093734591856	0.011516262604466	0.015715886660383
EVIgs	250m	0.024317976287526	0.013415647970649	0.171255444575671	0.188111411253355	0.197971519673206	0.204967377931039	0.011645715502904	0.006134523113522	0.007777235042372	0.010610831318517
GSL	250m	2.31773053297224	3.95188525196488	180.953456606519	182.559984984137	183.499743841387	184.166513361754	3.36622287762893	1.82992603586523	2.37396890060529	3.22066050559931
WSAnir	250m	NA	NA	NA	NA	NA	NA	NA	NA	NA	NA
EVIbar	500m	0.041608610930636	0.029319947501519	0.344007786559195	0.372845851516992	0.389715038110663	0.401683916474788	0.022797878376161	0.014404059406241	0.020197296478865	0.026863702184638
EVIgs	500m	0.021242810559027	0.020199334682691	0.171221533345599	0.185944572479402	0.194556998269328	0.200667611613206	0.015994479665951	0.009771162304193	0.013546041172149	0.018092453435604
GSL	500m	-0.627060442495832	4.93242278252208	174.670468852565	174.236021658286	173.981886341089	173.801574464006	3.30555666291126	2.63842575151927	3.9341152262283	5.13517405928667
WSAnir	500m	0.026432483821522	0.029866354937748	0.295833427617828	0.314154831726369	0.324872166090424	0.33247623583491	0.023794733745551	0.014362482880193	0.019827021797356	0.026524495795119
