# Supplementary material for: Terrestrial land-cover type richness is positively linked to landscape-level functioning
Source: Nat Commun. 2020 Jan 9;11:154. doi: 10.1038/s41467-019-14002-7 (PMC6952349; doi:10.1038/s41467-019-14002-7)
Supplement: Supplementary file 4 — Source Data [file 41467_2019_14002_MOESM4_ESM.zip › Natcomm_Oehri/fig_2.README]

######################################################################
###
### Article title:
###    Landscape richness is positively linked to
###    landscape-level functioning
###
### Oehri et al.
###
### Data for Figure 2

This figure shows landscape richness (LR) effects on landscape
functions. The X-axis is log-transformed in both figure and model.


Column description

variable:   dependent variable
            (see data_description.README for variable descriptions)

scale:      MODIS pixel size (250 or 500m)

coeflogLR:  slope estimate (for model, see analyses_250.R and analyses_500.R)

selogLR:    standard error (s.e.m.) of slope estimate (same model as above)

predlogLR1,predlogLR2,predlogLR3,predlogLR4:
            model-predicted means for LR=1,2,3,4

predse1,predse2,predse3,predse4
            standard error (s.e.m) of model-predicted means for LR=1,2,3,4
