# Supplementary material for: Terrestrial land-cover type richness is positively linked to landscape-level functioning
Source: Nat Commun. 2020 Jan 9;11:154. doi: 10.1038/s41467-019-14002-7 (PMC6952349; doi:10.1038/s41467-019-14002-7)
Supplement: Supplementary file 4 — Source Data [file 41467_2019_14002_MOESM4_ESM.zip › Natcomm_Oehri/fig_3.csv]

variable	scale	coeflogLR	selogLR	predlogLR1	predlogLR2	predlogLR3	predlogLR4	predse1	predse2	predse3	predse4
invCV_EVIbar	250m	1.0195559682325	0.703030118368325	12.009385058884	12.7160884035966	13.1294833593876	13.4227917483091	0.596990452051417	0.326330895962782	0.424819772466767	0.575776816190896
invCV_EVIgs	250m	0.91393233733264	0.545288814551233	7.69591465281385	8.32940488262354	8.69997291163544	8.96289511243324	0.466441493779509	0.251705177095744	0.324958117978405	0.441430527694829
invCV_GSL	250m	0.818884959195303	0.618166637257666	7.34218151791427	7.90979526198051	8.2418280171532	8.47740900604675	0.525055269923409	0.286904787029515	0.373411023929309	0.506132429777173
invCV_WSAnir	250m	NA	NA	NA	NA	NA	NA	NA	NA	NA	NA
invCV_EVIbar	500m	2.05926383114306	1.06193745052192	12.9375721676852	14.3649511492503	15.1999143277834	15.7923301308153	0.799672418123319	0.533890689196202	0.761644073807042	1.00714927523293
invCV_EVIgs	500m	0.188188376164516	0.435262176779318	8.13644215393393	8.26655904160442	8.34267254160221	8.39667592927491	0.250138552597257	0.249221681080756	0.382297829724514	0.49347717363271
invCV_GSL	500m	0.0346244621094314	0.443115474731123	7.56418694437259	7.58818679266214	7.60222580393453	7.6121866409517	0.249714010590945	0.256400272068219	0.393935414822233	0.50774036938326
invCV_WSAnir	500m	0.825265120961541	1.8967595136835	19.1575509489923	19.7295759887985	20.0641891865586	20.3016010286047	1.40886528152936	0.962089494715574	1.38155929481158	1.8230977213257
