# Supplementary material for: Terrestrial land-cover type richness is positively linked to landscape-level functioning
Source: Nat Commun. 2020 Jan 9;11:154. doi: 10.1038/s41467-019-14002-7 (PMC6952349; doi:10.1038/s41467-019-14002-7)
Supplement: Supplementary file 4 — Source Data [file 41467_2019_14002_MOESM4_ESM.zip › Natcomm_Oehri/fig_4.csv]

variable	scale	Zr	sdZr
EVIbar	250m	0.523764195390175	0.0653720450460613
EVIbar	500m	0.419963877138282	0.116247638743819
EVIgs	250m	0.467034332787243	0.0653720450460613
EVIgs	500m	0.303377020805823	0.116247638743819
GSL	250m	0.134912617683765	0.0653720450460613
GSL	500m	-0.0329118781448352	0.116247638743819
NE_EVIbar	250m	0.593349044426145	0.0653720450460613
NE_EVIbar	500m	0.468393030987294	0.116247638743819
NE_EVIgs	250m	0.583217442503435	0.0653720450460613
NE_EVIgs	500m	0.461492673438708	0.116247638743819
NE_GSL	250m	0.217778824800555	0.0653720450460613
NE_GSL	500m	-0.0496407347907221	0.116247638743819
invCV_EVIbar	250m	0.38252698902661	0.0653720450460613
invCV_EVIbar	500m	0.471363080069499	0.116247638743819
invCV_EVIgs	250m	0.370809990822448	0.0653720450460613
invCV_EVIgs	500m	0.145722794168847	0.116247638743819
invCV_GSL	250m	0.283347035759509	0.0653720450460613
invCV_GSL	500m	0.0101003434546884	0.116247638743819
WSAnir	500m	0.247747379091862	0.116247638743819
NE_WSAnir	500m	0.463829238807137	0.116247638743819
invCV_WSAnir	500m	0.146539999668952	0.116247638743819
