# Supplementary material for: Terrestrial land-cover type richness is positively linked to landscape-level functioning
Source: Nat Commun. 2020 Jan 9;11:154. doi: 10.1038/s41467-019-14002-7 (PMC6952349; doi:10.1038/s41467-019-14002-7)
Supplement: Supplementary file 4 — Source Data [file 41467_2019_14002_MOESM4_ESM.zip › Natcomm_Oehri/fig_4.README]

######################################################################
###
### Article title:
###    Landscape richness is positively linked to
###    landscape-level functioning
###
### Oehri et al.
###
### Data for Figure 4

This figure shows the meta-analytical effect sizes Zr for landscape
richness (LR) effects on the main landscape functions investigated.

Column description

variable:   dependent variable 
            (see data_description.README for variable descriptions)

scale:      MODIS pixel size (250 or 500m)

Zr:  	    meta-analytical effect size

sdZr:       standard deviation of meta-analytical effect size
