# Supplementary material for: Terrestrial land-cover type richness is positively linked to landscape-level functioning
Source: Nat Commun. 2020 Jan 9;11:154. doi: 10.1038/s41467-019-14002-7 (PMC6952349; doi:10.1038/s41467-019-14002-7)
Supplement: Supplementary file 4 — Source Data [file 41467_2019_14002_MOESM4_ESM.zip › Natcomm_Oehri/fig_5.csv]

scale	block	variable1	variable2	r
250m	across_blocks	logLR	temp	0.0870333976638362
250m	across_blocks	logLR	precip	-0.107823373450669
250m	across_blocks	temp	precip	-0.241251496852234
250m	across_blocks	logLR	irrad	-0.134077557812949
250m	across_blocks	temp	irrad	-0.675395642042948
250m	across_blocks	precip	irrad	-0.0660026677428598
250m	across_blocks	logLR	alt	-0.125132959128753
250m	across_blocks	temp	alt	-0.980041407798453
250m	across_blocks	precip	alt	0.310020338614061
250m	across_blocks	irrad	alt	0.726273119498764
250m	across_blocks	logLR	slope	-0.0563618974065634
250m	across_blocks	temp	slope	-0.739774336183172
250m	across_blocks	precip	slope	0.37583258532235
250m	across_blocks	irrad	slope	0.536170253371535
250m	across_blocks	alt	slope	0.776625090705768
250m	across_blocks	logLR	N.aspect	0.0905909172960358
250m	across_blocks	temp	N.aspect	0.0965062902143376
250m	across_blocks	precip	N.aspect	-0.128572454547104
250m	across_blocks	irrad	N.aspect	-0.230382123130454
250m	across_blocks	alt	N.aspect	-0.151607479650148
250m	across_blocks	slope	N.aspect	-0.0157328576140896
250m	across_blocks	logLR	EVIbar	0.166266823471557
250m	across_blocks	temp	EVIbar	0.68829930953587
250m	across_blocks	precip	EVIbar	-0.0991741798973662
250m	across_blocks	irrad	EVIbar	-0.644455172614426
250m	across_blocks	alt	EVIbar	-0.684507010696689
250m	across_blocks	slope	EVIbar	-0.531818322834334
250m	across_blocks	N.aspect	EVIbar	-0.0288570758434316
250m	across_blocks	logLR	EVIgs	0.179180009111157
250m	across_blocks	temp	EVIgs	0.736297945668908
250m	across_blocks	precip	EVIgs	-0.219503031006322
250m	across_blocks	irrad	EVIgs	-0.666767946722867
250m	across_blocks	alt	EVIgs	-0.755735446676271
250m	across_blocks	slope	EVIgs	-0.650041668617048
250m	across_blocks	N.aspect	EVIgs	0.000342705582303696
250m	across_blocks	EVIbar	EVIgs	0.954752806757706
250m	across_blocks	logLR	GSL	0.145391470964093
250m	across_blocks	temp	GSL	0.757785646192278
250m	across_blocks	precip	GSL	-0.438989565950072
250m	across_blocks	irrad	GSL	-0.567191554216675
250m	across_blocks	alt	GSL	-0.80896441885626
250m	across_blocks	slope	GSL	-0.76468023438249
250m	across_blocks	N.aspect	GSL	0.0570731523712725
250m	across_blocks	EVIbar	GSL	0.644112120079914
250m	across_blocks	EVIgs	GSL	0.827037169412075
250m	across_blocks	logLR	NE_EVIbar	0.237576056555156
250m	across_blocks	temp	NE_EVIbar	0.118305734449201
250m	across_blocks	precip	NE_EVIbar	0.0531773691594642
250m	across_blocks	irrad	NE_EVIbar	-0.120754560127507
250m	across_blocks	alt	NE_EVIbar	-0.124763786351887
250m	across_blocks	slope	NE_EVIbar	-0.130178539610082
250m	across_blocks	N.aspect	NE_EVIbar	-0.178486804095692
250m	across_blocks	EVIbar	NE_EVIbar	0.212997404033735
250m	across_blocks	EVIgs	NE_EVIbar	0.200431339929981
250m	across_blocks	GSL	NE_EVIbar	0.146121473304214
250m	across_blocks	logLR	NE_EVIgs	0.286290987458232
250m	across_blocks	temp	NE_EVIgs	0.235389700305571
250m	across_blocks	precip	NE_EVIgs	-0.116883506710005
250m	across_blocks	irrad	NE_EVIgs	-0.171450195491989
250m	across_blocks	alt	NE_EVIgs	-0.253692923739535
250m	across_blocks	slope	NE_EVIgs	-0.283038138744443
250m	across_blocks	N.aspect	NE_EVIgs	-0.124880157444653
250m	across_blocks	EVIbar	NE_EVIgs	0.324950703929648
250m	across_blocks	EVIgs	NE_EVIgs	0.379658951939656
250m	across_blocks	GSL	NE_EVIgs	0.397238034443906
250m	across_blocks	NE_EVIbar	NE_EVIgs	0.872693432399549
250m	across_blocks	logLR	NE_GSL	0.171576009386272
250m	across_blocks	temp	NE_GSL	0.244263012888257
250m	across_blocks	precip	NE_GSL	-0.395651209500097
250m	across_blocks	irrad	NE_GSL	-0.121667486077725
250m	across_blocks	alt	NE_GSL	-0.265017883143786
250m	across_blocks	slope	NE_GSL	-0.286810876221164
250m	across_blocks	N.aspect	NE_GSL	0.0816679034067612
250m	across_blocks	EVIbar	NE_GSL	0.310359497095219
250m	across_blocks	EVIgs	NE_GSL	0.421819670991768
250m	across_blocks	GSL	NE_GSL	0.539598736815374
250m	across_blocks	NE_EVIbar	NE_GSL	0.0247005049094935
250m	across_blocks	NE_EVIgs	NE_GSL	0.480024422911636
250m	across_blocks	logLR	invCV_EVIbar	0.133622901709601
250m	across_blocks	temp	invCV_EVIbar	0.746349392544777
250m	across_blocks	precip	invCV_EVIbar	-0.251883014036823
250m	across_blocks	irrad	invCV_EVIbar	-0.632692396891522
250m	across_blocks	alt	invCV_EVIbar	-0.769076203343472
250m	across_blocks	slope	invCV_EVIbar	-0.575567487253562
250m	across_blocks	N.aspect	invCV_EVIbar	0.106689703901216
250m	across_blocks	EVIbar	invCV_EVIbar	0.860790829501857
250m	across_blocks	EVIgs	invCV_EVIbar	0.902217766923293
250m	across_blocks	GSL	invCV_EVIbar	0.776344765561955
250m	across_blocks	NE_EVIbar	invCV_EVIbar	0.164444355349749
250m	across_blocks	NE_EVIgs	invCV_EVIbar	0.321872045062249
250m	across_blocks	NE_GSL	invCV_EVIbar	0.381886526830592
250m	across_blocks	logLR	invCV_EVIgs	0.0687854026711502
250m	across_blocks	temp	invCV_EVIgs	0.171051604800675
250m	across_blocks	precip	invCV_EVIgs	-0.112476360312622
250m	across_blocks	irrad	invCV_EVIgs	-0.0387347354903872
250m	across_blocks	alt	invCV_EVIgs	-0.171349463822809
250m	across_blocks	slope	invCV_EVIgs	-0.0243160779498467
250m	across_blocks	N.aspect	invCV_EVIgs	0.0119124253664134
250m	across_blocks	EVIbar	invCV_EVIgs	0.481283753607493
250m	across_blocks	EVIgs	invCV_EVIgs	0.486060753783951
250m	across_blocks	GSL	invCV_EVIgs	0.360530928794653
250m	across_blocks	NE_EVIbar	invCV_EVIgs	0.152298221234644
250m	across_blocks	NE_EVIgs	invCV_EVIgs	0.203401684743593
250m	across_blocks	NE_GSL	invCV_EVIgs	0.197676666528146
250m	across_blocks	invCV_EVIbar	invCV_EVIgs	0.588175157677224
250m	across_blocks	logLR	invCV_GSL	0.0712763113974424
250m	across_blocks	temp	invCV_GSL	0.169483690311621
250m	across_blocks	precip	invCV_GSL	-0.158914610673636
250m	across_blocks	irrad	invCV_GSL	-0.0544406942126771
250m	across_blocks	alt	invCV_GSL	-0.187641598173353
250m	across_blocks	slope	invCV_GSL	-0.0884593050110534
250m	across_blocks	N.aspect	invCV_GSL	0.0365576985574834
250m	across_blocks	EVIbar	invCV_GSL	0.389769520798294
250m	across_blocks	EVIgs	invCV_GSL	0.468537612132224
250m	across_blocks	GSL	invCV_GSL	0.452227936993812
250m	across_blocks	NE_EVIbar	invCV_GSL	0.164924031269365
250m	across_blocks	NE_EVIgs	invCV_GSL	0.248570042382345
250m	across_blocks	NE_GSL	invCV_GSL	0.237829929765995
250m	across_blocks	invCV_EVIbar	invCV_GSL	0.534941315986156
250m	across_blocks	invCV_EVIgs	invCV_GSL	0.914336439416782
250m	within_blocks	NE_GSL	invCV_GSL	0.0829816162694602
250m	within_blocks	NE_GSL	invCV_EVIgs	0.122992623008946
250m	within_blocks	NE_GSL	invCV_EVIbar	0.376967585187107
250m	within_blocks	NE_EVIgs	NE_GSL	0.510100588592906
250m	within_blocks	NE_EVIgs	invCV_GSL	0.138842280295494
250m	within_blocks	NE_EVIgs	invCV_EVIgs	0.184613899159477
250m	within_blocks	NE_EVIgs	invCV_EVIbar	0.450807304367836
250m	within_blocks	NE_EVIbar	NE_GSL	0.165929320135616
250m	within_blocks	NE_EVIbar	NE_EVIgs	0.875281881298779
250m	within_blocks	NE_EVIbar	invCV_GSL	0.159981598529176
250m	within_blocks	NE_EVIbar	invCV_EVIgs	0.212974044260052
250m	within_blocks	NE_EVIbar	invCV_EVIbar	0.396835859667003
250m	within_blocks	logLR	NE_GSL	0.0164246819438068
250m	within_blocks	logLR	NE_EVIgs	0.246128804797961
250m	within_blocks	logLR	NE_EVIbar	0.266875940670696
250m	within_blocks	logLR	GSL	-0.082608946413381
250m	within_blocks	logLR	EVIgs	0.126828479795598
250m	within_blocks	logLR	EVIbar	0.130146040616593
250m	within_blocks	logLR	precip	-0.0811507761991073
250m	within_blocks	logLR	irrad	0.0335424679814532
250m	within_blocks	logLR	temp	-0.166967667763596
250m	within_blocks	logLR	invCV_GSL	0.0758296179569673
250m	within_blocks	logLR	invCV_EVIgs	0.134773900819418
250m	within_blocks	logLR	invCV_EVIbar	0.0992057353801641
250m	within_blocks	logLR	alt	0.0162366113842442
250m	within_blocks	logLR	N.aspect	-0.0129523613846249
250m	within_blocks	logLR	slope	0.0524376263593536
250m	within_blocks	GSL	NE_GSL	0.76568150579155
250m	within_blocks	GSL	NE_EVIgs	0.485116571466703
250m	within_blocks	GSL	NE_EVIbar	0.262007730841313
250m	within_blocks	GSL	invCV_GSL	0.222098249749198
250m	within_blocks	GSL	invCV_EVIgs	0.251384245455425
250m	within_blocks	GSL	invCV_EVIbar	0.345678176972509
250m	within_blocks	EVIgs	NE_GSL	0.435091793241929
250m	within_blocks	EVIgs	NE_EVIgs	0.532147407205312
250m	within_blocks	EVIgs	NE_EVIbar	0.43320340206559
250m	within_blocks	EVIgs	GSL	0.560969719346291
250m	within_blocks	EVIgs	invCV_GSL	0.408893825528975
250m	within_blocks	EVIgs	invCV_EVIgs	0.547423524948989
250m	within_blocks	EVIgs	invCV_EVIbar	0.566297868074504
250m	within_blocks	EVIbar	NE_GSL	0.229373188809934
250m	within_blocks	EVIbar	NE_EVIgs	0.444180323075911
250m	within_blocks	EVIbar	NE_EVIbar	0.459443226703848
250m	within_blocks	EVIbar	GSL	0.342119897242254
250m	within_blocks	EVIbar	EVIgs	0.935307713884447
250m	within_blocks	EVIbar	invCV_GSL	0.377933052779809
250m	within_blocks	EVIbar	invCV_EVIgs	0.540450482288924
250m	within_blocks	EVIbar	invCV_EVIbar	0.53216688197511
250m	within_blocks	precip	NE_GSL	-0.334992149580304
250m	within_blocks	precip	NE_EVIgs	-0.293446157012522
250m	within_blocks	precip	NE_EVIbar	-0.200498954952747
250m	within_blocks	precip	GSL	-0.257765402462175
250m	within_blocks	precip	EVIgs	-0.163435272015589
250m	within_blocks	precip	EVIbar	-0.102810475599214
250m	within_blocks	precip	irrad	-0.0147127213439034
250m	within_blocks	precip	invCV_GSL	0.0879710610843807
250m	within_blocks	precip	invCV_EVIgs	-0.053314905340437
250m	within_blocks	precip	invCV_EVIbar	-0.204893783320257
250m	within_blocks	precip	alt	0.529098758440178
250m	within_blocks	precip	N.aspect	0.0407414496210325
250m	within_blocks	precip	slope	0.165352808927243
250m	within_blocks	irrad	NE_GSL	-0.130492781712021
250m	within_blocks	irrad	NE_EVIgs	0.0677977462360743
250m	within_blocks	irrad	NE_EVIbar	0.064453136470469
250m	within_blocks	irrad	GSL	-0.0431279593372034
250m	within_blocks	irrad	EVIgs	0.11201961255899
250m	within_blocks	irrad	EVIbar	0.126083495151763
250m	within_blocks	irrad	invCV_GSL	-0.123540496098684
250m	within_blocks	irrad	invCV_EVIgs	-0.00499556696491473
250m	within_blocks	irrad	invCV_EVIbar	0.025196230225612
250m	within_blocks	irrad	alt	0.115943579059433
250m	within_blocks	irrad	N.aspect	-0.119989749355048
250m	within_blocks	irrad	slope	-0.29006278415577
250m	within_blocks	temp	NE_GSL	-0.0693135025767143
250m	within_blocks	temp	NE_EVIgs	0.156087940697615
250m	within_blocks	temp	NE_EVIbar	0.159892705609966
250m	within_blocks	temp	GSL	-0.020827067102392
250m	within_blocks	temp	EVIgs	-0.0996837213449731
250m	within_blocks	temp	EVIbar	-0.078188673489384
250m	within_blocks	temp	precip	-0.208797431065637
250m	within_blocks	temp	irrad	0.0910700573150456
250m	within_blocks	temp	invCV_GSL	-0.119987759979616
250m	within_blocks	temp	invCV_EVIgs	-0.0590586057055904
250m	within_blocks	temp	invCV_EVIbar	0.016158895671632
250m	within_blocks	temp	alt	-0.420136889333663
250m	within_blocks	temp	N.aspect	-0.135698036384988
250m	within_blocks	temp	slope	-0.0294705678429736
250m	within_blocks	invCV_EVIgs	invCV_GSL	0.760442047096101
250m	within_blocks	invCV_EVIbar	invCV_GSL	0.550208079298229
250m	within_blocks	invCV_EVIbar	invCV_EVIgs	0.764311928425134
250m	within_blocks	alt	NE_GSL	-0.100002699823195
250m	within_blocks	alt	NE_EVIgs	-0.232371339813866
250m	within_blocks	alt	NE_EVIbar	-0.215260755245826
250m	within_blocks	alt	GSL	-0.126995002549988
250m	within_blocks	alt	EVIgs	0.0455278938690832
250m	within_blocks	alt	EVIbar	0.103502386651689
250m	within_blocks	alt	invCV_GSL	0.0204269931922494
250m	within_blocks	alt	invCV_EVIgs	0.00273455984259629
250m	within_blocks	alt	invCV_EVIbar	-0.128374629978963
250m	within_blocks	alt	N.aspect	-0.0688231886281235
250m	within_blocks	alt	slope	0.1644506741238
250m	within_blocks	N.aspect	NE_GSL	-0.220490004180951
250m	within_blocks	N.aspect	NE_EVIgs	-0.355091228072106
250m	within_blocks	N.aspect	NE_EVIbar	-0.350220958180486
250m	within_blocks	N.aspect	GSL	-0.347065615336234
250m	within_blocks	N.aspect	EVIgs	-0.451757718953956
250m	within_blocks	N.aspect	EVIbar	-0.450029761836022
250m	within_blocks	N.aspect	invCV_GSL	0.0457038203674714
250m	within_blocks	N.aspect	invCV_EVIgs	-0.107020076554792
250m	within_blocks	N.aspect	invCV_EVIbar	-0.142091547591971
250m	within_blocks	slope	NE_GSL	-0.157781204278098
250m	within_blocks	slope	NE_EVIgs	-0.279776762877226
250m	within_blocks	slope	NE_EVIbar	-0.218220087333804
250m	within_blocks	slope	GSL	-0.274011673468224
250m	within_blocks	slope	EVIgs	-0.239290871707747
250m	within_blocks	slope	EVIbar	-0.129908166918172
250m	within_blocks	slope	invCV_GSL	-0.00838419487792565
250m	within_blocks	slope	invCV_EVIgs	-0.0533320969335621
250m	within_blocks	slope	invCV_EVIbar	-0.119826599349887
250m	within_blocks	slope	N.aspect	0.153237574007322
500m	across_blocks	logLR	temp	0.196108987738982
500m	across_blocks	logLR	precip	-0.144327375847003
500m	across_blocks	temp	precip	-0.337483430914713
500m	across_blocks	logLR	irrad	-0.132367618568274
500m	across_blocks	temp	irrad	-0.770638136434301
500m	across_blocks	precip	irrad	0.07373878265447
500m	across_blocks	logLR	alt	-0.195400278016495
500m	across_blocks	temp	alt	-0.983400512057696
500m	across_blocks	precip	alt	0.33118634558261
500m	across_blocks	irrad	alt	0.802559601500129
500m	across_blocks	logLR	slope	-0.131172755303106
500m	across_blocks	temp	slope	-0.772815462596516
500m	across_blocks	precip	slope	0.495405571936772
500m	across_blocks	irrad	slope	0.474784823165013
500m	across_blocks	alt	slope	0.757390496204205
500m	across_blocks	logLR	N.aspect	0.0725956150234885
500m	across_blocks	temp	N.aspect	0.100829726870436
500m	across_blocks	precip	N.aspect	0.214365022435019
500m	across_blocks	irrad	N.aspect	-0.259670928107047
500m	across_blocks	alt	N.aspect	-0.165792769006343
500m	across_blocks	slope	N.aspect	0.00966490100800019
500m	across_blocks	logLR	EVIbar	0.155525914424514
500m	across_blocks	temp	EVIbar	0.538009836662346
500m	across_blocks	precip	EVIbar	-0.080796445429655
500m	across_blocks	irrad	EVIbar	-0.572450394299519
500m	across_blocks	alt	EVIbar	-0.535972141365201
500m	across_blocks	slope	EVIbar	-0.30444027951734
500m	across_blocks	N.aspect	EVIbar	-0.0382707313161675
500m	across_blocks	logLR	EVIgs	0.183445317158896
500m	across_blocks	temp	EVIgs	0.626089787473663
500m	across_blocks	precip	EVIgs	-0.158895397336508
500m	across_blocks	irrad	EVIgs	-0.612887224822085
500m	across_blocks	alt	EVIgs	-0.635361781733175
500m	across_blocks	slope	EVIgs	-0.435484682933284
500m	across_blocks	N.aspect	EVIgs	0.0108542150150792
500m	across_blocks	EVIbar	EVIgs	0.957086147654051
500m	across_blocks	logLR	GSL	0.16723759288845
500m	across_blocks	temp	GSL	0.765764055047792
500m	across_blocks	precip	GSL	-0.40792936725857
500m	across_blocks	irrad	GSL	-0.672367651486495
500m	across_blocks	alt	GSL	-0.79204933293436
500m	across_blocks	slope	GSL	-0.677898665904174
500m	across_blocks	N.aspect	GSL	0.0862996945361222
500m	across_blocks	EVIbar	GSL	0.566573144909575
500m	across_blocks	EVIgs	GSL	0.751616386374991
500m	across_blocks	logLR	NE_EVIbar	0.385614070688258
500m	across_blocks	temp	NE_EVIbar	0.451575222003725
500m	across_blocks	precip	NE_EVIbar	-0.299176693941891
500m	across_blocks	irrad	NE_EVIbar	-0.261916400337453
500m	across_blocks	alt	NE_EVIbar	-0.457490019440505
500m	across_blocks	slope	NE_EVIbar	-0.467142585084666
500m	across_blocks	N.aspect	NE_EVIbar	-0.17005706964327
500m	across_blocks	EVIbar	NE_EVIbar	0.444391601269566
500m	across_blocks	EVIgs	NE_EVIbar	0.461513912991471
500m	across_blocks	GSL	NE_EVIbar	0.39602449325219
500m	across_blocks	logLR	NE_EVIgs	0.335470048010802
500m	across_blocks	temp	NE_EVIgs	0.480287812287857
500m	across_blocks	precip	NE_EVIgs	-0.324519010562784
500m	across_blocks	irrad	NE_EVIgs	-0.2876979258533
500m	across_blocks	alt	NE_EVIgs	-0.491047657186535
500m	across_blocks	slope	NE_EVIgs	-0.482571799219005
500m	across_blocks	N.aspect	NE_EVIgs	-0.0962610450335081
500m	across_blocks	EVIbar	NE_EVIgs	0.445932360632991
500m	across_blocks	EVIgs	NE_EVIgs	0.516884126458127
500m	across_blocks	GSL	NE_EVIgs	0.513693173955504
500m	across_blocks	NE_EVIbar	NE_EVIgs	0.921637791447226
500m	across_blocks	logLR	NE_GSL	-0.0691281027580187
500m	across_blocks	temp	NE_GSL	0.0555219865768554
500m	across_blocks	precip	NE_GSL	-0.210507261351044
500m	across_blocks	irrad	NE_GSL	-0.181992148913984
500m	across_blocks	alt	NE_GSL	-0.0776078267846851
500m	across_blocks	slope	NE_GSL	-0.0120531415870542
500m	across_blocks	N.aspect	NE_GSL	0.18584088258285
500m	across_blocks	EVIbar	NE_GSL	0.19027554690523
500m	across_blocks	EVIgs	NE_GSL	0.277190403472576
500m	across_blocks	GSL	NE_GSL	0.424848145847191
500m	across_blocks	NE_EVIbar	NE_GSL	0.00993916691835487
500m	across_blocks	NE_EVIgs	NE_GSL	0.336694540366674
500m	across_blocks	logLR	invCV_EVIbar	0.214260864194688
500m	across_blocks	temp	invCV_EVIbar	0.680411940898649
500m	across_blocks	precip	invCV_EVIbar	-0.194913656710103
500m	across_blocks	irrad	invCV_EVIbar	-0.708443285168466
500m	across_blocks	alt	invCV_EVIbar	-0.711336991717718
500m	across_blocks	slope	invCV_EVIbar	-0.434525261398278
500m	across_blocks	N.aspect	invCV_EVIbar	0.0395134757868675
500m	across_blocks	EVIbar	invCV_EVIbar	0.833275647172384
500m	across_blocks	EVIgs	invCV_EVIbar	0.89062105852209
500m	across_blocks	GSL	invCV_EVIbar	0.743547233391939
500m	across_blocks	NE_EVIbar	invCV_EVIbar	0.418023530755883
500m	across_blocks	NE_EVIgs	invCV_EVIbar	0.459827909270475
500m	across_blocks	NE_GSL	invCV_EVIbar	0.169522155982352
500m	across_blocks	logLR	invCV_EVIgs	-0.0300616530529201
500m	across_blocks	temp	invCV_EVIgs	0.0868609016381909
500m	across_blocks	precip	invCV_EVIgs	0.255851234079268
500m	across_blocks	irrad	invCV_EVIgs	-0.304585173558235
500m	across_blocks	alt	invCV_EVIgs	-0.0964231128348089
500m	across_blocks	slope	invCV_EVIgs	0.199222386946125
500m	across_blocks	N.aspect	invCV_EVIgs	0.0181277881450969
500m	across_blocks	EVIbar	invCV_EVIgs	0.569152844546663
500m	across_blocks	EVIgs	invCV_EVIgs	0.553317672648362
500m	across_blocks	GSL	invCV_EVIgs	0.277845867295102
500m	across_blocks	NE_EVIbar	invCV_EVIgs	-0.0226312476111051
500m	across_blocks	NE_EVIgs	invCV_EVIgs	0.0536814134483855
500m	across_blocks	NE_GSL	invCV_EVIgs	0.305887821473809
500m	across_blocks	invCV_EVIbar	invCV_EVIgs	0.585788348471122
500m	across_blocks	logLR	invCV_GSL	-0.0691779398484929
500m	across_blocks	temp	invCV_GSL	-0.0840719642605194
500m	across_blocks	precip	invCV_GSL	0.388752598788081
500m	across_blocks	irrad	invCV_GSL	-0.171870765191972
500m	across_blocks	alt	invCV_GSL	0.0674304637113728
500m	across_blocks	slope	invCV_GSL	0.32788282352007
500m	across_blocks	N.aspect	invCV_GSL	0.137570930793052
500m	across_blocks	EVIbar	invCV_GSL	0.409708610913042
500m	across_blocks	EVIgs	invCV_GSL	0.417330749391908
500m	across_blocks	GSL	invCV_GSL	0.156371413725659
500m	across_blocks	NE_EVIbar	invCV_GSL	-0.148891814366387
500m	across_blocks	NE_EVIgs	invCV_GSL	-0.0829053470834333
500m	across_blocks	NE_GSL	invCV_GSL	0.223433616614002
500m	across_blocks	invCV_EVIbar	invCV_GSL	0.440713974264464
500m	across_blocks	invCV_EVIgs	invCV_GSL	0.920405060169742
500m	across_blocks	logLR	WSAnir	0.168041830802487
500m	across_blocks	temp	WSAnir	0.245849780266267
500m	across_blocks	precip	WSAnir	-0.0900081950941157
500m	across_blocks	irrad	WSAnir	-0.245289102034282
500m	across_blocks	alt	WSAnir	-0.228915845495108
500m	across_blocks	slope	WSAnir	-0.223818495087462
500m	across_blocks	N.aspect	WSAnir	-0.0865084138821115
500m	across_blocks	EVIbar	WSAnir	0.800391779118432
500m	across_blocks	EVIgs	WSAnir	0.783052296116894
500m	across_blocks	GSL	WSAnir	0.380330259907469
500m	across_blocks	NE_EVIbar	WSAnir	0.223054766041755
500m	across_blocks	NE_EVIgs	WSAnir	0.251829498964136
500m	across_blocks	NE_GSL	WSAnir	0.224690271760323
500m	across_blocks	invCV_EVIbar	WSAnir	0.588887844124187
500m	across_blocks	invCV_EVIgs	WSAnir	0.38115682175092
500m	across_blocks	invCV_GSL	WSAnir	0.328192242642242
500m	across_blocks	logLR	NE_WSAnir	0.488789630414968
500m	across_blocks	temp	NE_WSAnir	0.464357994155354
500m	across_blocks	precip	NE_WSAnir	-0.32851398931243
500m	across_blocks	irrad	NE_WSAnir	-0.265032739277739
500m	across_blocks	alt	NE_WSAnir	-0.468006244417158
500m	across_blocks	slope	NE_WSAnir	-0.48470779923135
500m	across_blocks	N.aspect	NE_WSAnir	0.0404633018247542
500m	across_blocks	EVIbar	NE_WSAnir	0.220075935788361
500m	across_blocks	EVIgs	NE_WSAnir	0.285717732019176
500m	across_blocks	GSL	NE_WSAnir	0.382928382392712
500m	across_blocks	NE_EVIbar	NE_WSAnir	0.713071688429775
500m	across_blocks	NE_EVIgs	NE_WSAnir	0.692019437048743
500m	across_blocks	NE_GSL	NE_WSAnir	-0.0190718070513171
500m	across_blocks	invCV_EVIbar	NE_WSAnir	0.249669043573188
500m	across_blocks	invCV_EVIgs	NE_WSAnir	-0.246915787544061
500m	across_blocks	invCV_GSL	NE_WSAnir	-0.326485523795353
500m	across_blocks	WSAnir	NE_WSAnir	0.216220557271866
500m	across_blocks	logLR	invCV_WSAnir	0.182275586076764
500m	across_blocks	temp	invCV_WSAnir	0.79408241089102
500m	across_blocks	precip	invCV_WSAnir	-0.401223273308563
500m	across_blocks	irrad	invCV_WSAnir	-0.643990350283433
500m	across_blocks	alt	invCV_WSAnir	-0.799273031293637
500m	across_blocks	slope	invCV_WSAnir	-0.677226348875631
500m	across_blocks	N.aspect	invCV_WSAnir	0.104507972644465
500m	across_blocks	EVIbar	invCV_WSAnir	0.751926160888427
500m	across_blocks	EVIgs	invCV_WSAnir	0.847859752237823
500m	across_blocks	GSL	invCV_WSAnir	0.82181104486546
500m	across_blocks	NE_EVIbar	invCV_WSAnir	0.41292254626893
500m	across_blocks	NE_EVIgs	invCV_WSAnir	0.510311495679902
500m	across_blocks	NE_GSL	invCV_WSAnir	0.300248691759458
500m	across_blocks	invCV_EVIbar	invCV_WSAnir	0.845716324198275
500m	across_blocks	invCV_EVIgs	invCV_WSAnir	0.32151955569208
500m	across_blocks	invCV_GSL	invCV_WSAnir	0.17483962660792
500m	across_blocks	WSAnir	invCV_WSAnir	0.628281738161027
500m	across_blocks	NE_WSAnir	invCV_WSAnir	0.373344612467551
500m	within_blocks	NE_GSL	NE_WSAnir	0.0263880834785282
500m	within_blocks	NE_GSL	WSAnir	0.00240916492898649
500m	within_blocks	NE_GSL	invCV_GSL	0.485104379215516
500m	within_blocks	NE_GSL	invCV_EVIgs	0.582702581430664
500m	within_blocks	NE_GSL	invCV_EVIbar	0.318674465641299
500m	within_blocks	NE_GSL	invCV_WSAnir	0.637073102362836
500m	within_blocks	NE_EVIgs	NE_GSL	0.547307489373209
500m	within_blocks	NE_EVIgs	NE_WSAnir	0.631410603407035
500m	within_blocks	NE_EVIgs	WSAnir	0.228373362871885
500m	within_blocks	NE_EVIgs	invCV_GSL	0.386537892000484
500m	within_blocks	NE_EVIgs	invCV_EVIgs	0.492886793070391
500m	within_blocks	NE_EVIgs	invCV_EVIbar	0.510298736617094
500m	within_blocks	NE_EVIgs	invCV_WSAnir	0.544578031207215
500m	within_blocks	NE_EVIbar	NE_GSL	0.282043285214218
500m	within_blocks	NE_EVIbar	NE_EVIgs	0.920938441208374
500m	within_blocks	NE_EVIbar	NE_WSAnir	0.758590857167898
500m	within_blocks	NE_EVIbar	WSAnir	0.287170409041619
500m	within_blocks	NE_EVIbar	invCV_GSL	0.349734965180453
500m	within_blocks	NE_EVIbar	invCV_EVIgs	0.450392133678155
500m	within_blocks	NE_EVIbar	invCV_EVIbar	0.474234134921793
500m	within_blocks	NE_EVIbar	invCV_WSAnir	0.465387357592589
500m	within_blocks	NE_WSAnir	invCV_WSAnir	0.232965120800817
500m	within_blocks	logLR	NE_GSL	0.0484445714670113
500m	within_blocks	logLR	NE_EVIgs	0.275915711578784
500m	within_blocks	logLR	NE_EVIbar	0.296245368497753
500m	within_blocks	logLR	NE_WSAnir	0.306326794075149
500m	within_blocks	logLR	GSL	-0.0596353550560708
500m	within_blocks	logLR	EVIgs	0.192809821237694
500m	within_blocks	logLR	EVIbar	0.174558637747661
500m	within_blocks	logLR	WSAnir	0.150404224886072
500m	within_blocks	logLR	precip	-0.0772557773586863
500m	within_blocks	logLR	irrad	-0.0744343589416104
500m	within_blocks	logLR	temp	-0.0666666037425594
500m	within_blocks	logLR	invCV_GSL	0.0062660008246583
500m	within_blocks	logLR	invCV_EVIgs	0.0314144041723642
500m	within_blocks	logLR	invCV_EVIbar	0.298754388587786
500m	within_blocks	logLR	invCV_WSAnir	0.0911851991716404
500m	within_blocks	logLR	alt	0.00810556076610403
500m	within_blocks	logLR	N.aspect	0.00700233564314303
500m	within_blocks	logLR	slope	0.0613921398701623
500m	within_blocks	GSL	NE_GSL	0.733831546164556
500m	within_blocks	GSL	NE_EVIgs	0.77363705112049
500m	within_blocks	GSL	NE_EVIbar	0.599075727435375
500m	within_blocks	GSL	NE_WSAnir	0.430639451826683
500m	within_blocks	GSL	WSAnir	0.339202998457472
500m	within_blocks	GSL	invCV_GSL	0.00378839665937918
500m	within_blocks	GSL	invCV_EVIgs	-0.0226786168428056
500m	within_blocks	GSL	invCV_EVIbar	0.0396686524248601
500m	within_blocks	GSL	invCV_WSAnir	0.468117326271932
500m	within_blocks	EVIgs	NE_GSL	0.345134034708742
500m	within_blocks	EVIgs	NE_EVIgs	0.755129487639557
500m	within_blocks	EVIgs	NE_EVIbar	0.715186634087056
500m	within_blocks	EVIgs	NE_WSAnir	0.389998686803221
500m	within_blocks	EVIgs	GSL	0.452616134107569
500m	within_blocks	EVIgs	WSAnir	0.902350749810568
500m	within_blocks	EVIgs	invCV_GSL	0.0654711719143417
500m	within_blocks	EVIgs	invCV_EVIgs	0.332013905778776
500m	within_blocks	EVIgs	invCV_EVIbar	0.389916555148556
500m	within_blocks	EVIgs	invCV_WSAnir	0.815106649678161
500m	within_blocks	EVIbar	NE_GSL	0.163283608603844
500m	within_blocks	EVIbar	NE_EVIgs	0.481351683693712
500m	within_blocks	EVIbar	NE_EVIbar	0.492621273226981
500m	within_blocks	EVIbar	NE_WSAnir	0.182877218052173
500m	within_blocks	EVIbar	GSL	0.196361313411759
500m	within_blocks	EVIbar	EVIgs	0.840706162456377
500m	within_blocks	EVIbar	WSAnir	0.765026497181666
500m	within_blocks	EVIbar	invCV_GSL	0.168726296051815
500m	within_blocks	EVIbar	invCV_EVIgs	0.467762970396328
500m	within_blocks	EVIbar	invCV_EVIbar	0.476390191455271
500m	within_blocks	EVIbar	invCV_WSAnir	0.612780844232394
500m	within_blocks	WSAnir	NE_WSAnir	0.158629856736881
500m	within_blocks	WSAnir	invCV_WSAnir	0.750575210275276
500m	within_blocks	precip	NE_GSL	-0.415663903512651
500m	within_blocks	precip	NE_EVIgs	-0.367811937499142
500m	within_blocks	precip	NE_EVIbar	-0.246503068490515
500m	within_blocks	precip	NE_WSAnir	-0.12644273246712
500m	within_blocks	precip	GSL	-0.431201536572587
500m	within_blocks	precip	EVIgs	-0.227285440878453
500m	within_blocks	precip	EVIbar	-0.0385769945897669
500m	within_blocks	precip	WSAnir	-0.103518296333899
500m	within_blocks	precip	irrad	-0.0624943798727052
500m	within_blocks	precip	invCV_GSL	0.3884066643214
500m	within_blocks	precip	invCV_EVIgs	0.306167859282372
500m	within_blocks	precip	invCV_EVIbar	-0.108085384821775
500m	within_blocks	precip	invCV_WSAnir	-0.23443296440614
500m	within_blocks	precip	alt	0.580533504648882
500m	within_blocks	precip	N.aspect	0.148181137080915
500m	within_blocks	precip	slope	0.227300911099868
500m	within_blocks	irrad	NE_GSL	0.108977241908717
500m	within_blocks	irrad	NE_EVIgs	0.474025799100727
500m	within_blocks	irrad	NE_EVIbar	0.448035693650284
500m	within_blocks	irrad	NE_WSAnir	0.420184170562387
500m	within_blocks	irrad	GSL	0.173948442269728
500m	within_blocks	irrad	EVIgs	0.244011648352403
500m	within_blocks	irrad	EVIbar	0.0408082992192525
500m	within_blocks	irrad	WSAnir	0.310555091679402
500m	within_blocks	irrad	invCV_GSL	-0.109116591435886
500m	within_blocks	irrad	invCV_EVIgs	0.0275352200401724
500m	within_blocks	irrad	invCV_EVIbar	-0.17232260175757
500m	within_blocks	irrad	invCV_WSAnir	0.272775779423477
500m	within_blocks	irrad	alt	0.0947334196000956
500m	within_blocks	irrad	N.aspect	-0.0394155291838825
500m	within_blocks	irrad	slope	-0.396718316016531
500m	within_blocks	temp	NE_GSL	0.0414736368217645
500m	within_blocks	temp	NE_EVIgs	0.363213060135351
500m	within_blocks	temp	NE_EVIbar	0.421360549230997
500m	within_blocks	temp	NE_WSAnir	0.399466311501288
500m	within_blocks	temp	GSL	-0.0919832373760956
500m	within_blocks	temp	EVIgs	0.0216851896357604
500m	within_blocks	temp	EVIbar	0.150216454705318
500m	within_blocks	temp	WSAnir	-0.0297342746899063
500m	within_blocks	temp	precip	-0.102009281417427
500m	within_blocks	temp	irrad	-0.0996363962896607
500m	within_blocks	temp	invCV_GSL	-0.115034427334467
500m	within_blocks	temp	invCV_EVIgs	0.130816898623877
500m	within_blocks	temp	invCV_EVIbar	0.0864746561251885
500m	within_blocks	temp	invCV_WSAnir	0.0523609059318043
500m	within_blocks	temp	alt	-0.303712930749378
500m	within_blocks	temp	N.aspect	-0.455179421401296
500m	within_blocks	temp	slope	-0.132665543043222
500m	within_blocks	invCV_GSL	NE_WSAnir	0.0737744538058319
500m	within_blocks	invCV_GSL	WSAnir	0.0405015617538714
500m	within_blocks	invCV_GSL	invCV_WSAnir	0.137495544271314
500m	within_blocks	invCV_EVIgs	NE_WSAnir	0.23888993657567
500m	within_blocks	invCV_EVIgs	WSAnir	0.293706006805007
500m	within_blocks	invCV_EVIgs	invCV_GSL	0.58711171100374
500m	within_blocks	invCV_EVIgs	invCV_WSAnir	0.34035036640943
500m	within_blocks	invCV_EVIbar	NE_WSAnir	0.143236438058942
500m	within_blocks	invCV_EVIbar	WSAnir	0.25300744039919
500m	within_blocks	invCV_EVIbar	invCV_GSL	0.351322900072173
500m	within_blocks	invCV_EVIbar	invCV_EVIgs	0.375377224680361
500m	within_blocks	invCV_EVIbar	invCV_WSAnir	0.25633517159547
500m	within_blocks	alt	NE_GSL	-0.243790506974264
500m	within_blocks	alt	NE_EVIgs	-0.33429621061832
500m	within_blocks	alt	NE_EVIbar	-0.357664896259249
500m	within_blocks	alt	NE_WSAnir	-0.32233439211887
500m	within_blocks	alt	GSL	-0.258389747593023
500m	within_blocks	alt	EVIgs	-0.004034311661305
500m	within_blocks	alt	EVIbar	0.171771316494908
500m	within_blocks	alt	WSAnir	0.133559283993645
500m	within_blocks	alt	invCV_GSL	0.347516608533415
500m	within_blocks	alt	invCV_EVIgs	0.262787175658056
500m	within_blocks	alt	invCV_EVIbar	-0.0629550125600946
500m	within_blocks	alt	invCV_WSAnir	-0.0841462626031446
500m	within_blocks	alt	N.aspect	0.244898605671999
500m	within_blocks	alt	slope	0.209820295981493
500m	within_blocks	N.aspect	NE_GSL	0.103564119454257
500m	within_blocks	N.aspect	NE_EVIgs	-0.246758508418009
500m	within_blocks	N.aspect	NE_EVIbar	-0.266455989237393
500m	within_blocks	N.aspect	NE_WSAnir	-0.401455115160046
500m	within_blocks	N.aspect	GSL	0.048068657158278
500m	within_blocks	N.aspect	EVIgs	-0.209566772639598
500m	within_blocks	N.aspect	EVIbar	-0.322374496815172
500m	within_blocks	N.aspect	WSAnir	-0.19465984595981
500m	within_blocks	N.aspect	invCV_GSL	0.102015373527761
500m	within_blocks	N.aspect	invCV_EVIgs	-0.105045382566192
500m	within_blocks	N.aspect	invCV_EVIbar	-0.245004670940113
500m	within_blocks	N.aspect	invCV_WSAnir	-0.140179998465155
500m	within_blocks	slope	NE_GSL	-0.111655019349111
500m	within_blocks	slope	NE_EVIgs	-0.390420566313053
500m	within_blocks	slope	NE_EVIbar	-0.404640872835685
500m	within_blocks	slope	NE_WSAnir	-0.168686696969162
500m	within_blocks	slope	GSL	-0.260256459389068
500m	within_blocks	slope	EVIgs	-0.432634173464228
500m	within_blocks	slope	EVIbar	-0.249477154751822
500m	within_blocks	slope	WSAnir	-0.501430923700757
500m	within_blocks	slope	invCV_GSL	0.319643712591159
500m	within_blocks	slope	invCV_EVIgs	0.0036977191388947
500m	within_blocks	slope	invCV_EVIbar	0.0609769212532119
500m	within_blocks	slope	invCV_WSAnir	-0.545879609647579
500m	within_blocks	slope	N.aspect	0.373594192818696
