# Supplementary material for: Terrestrial land-cover type richness is positively linked to landscape-level functioning
Source: Nat Commun. 2020 Jan 9;11:154. doi: 10.1038/s41467-019-14002-7 (PMC6952349; doi:10.1038/s41467-019-14002-7)
Supplement: Supplementary file 4 — Source Data [file 41467_2019_14002_MOESM4_ESM.zip › Natcomm_Oehri/fig_5.README]

######################################################################
###
### Article title:
###    Landscape richness is positively linked to
###    landscape-level functioning
###
### Oehri et al.
###
### Data for Figure 5

This figure shows the Pearson product-moment correlations among
investigated variables. The "across block" correlations refer to
overall correlations, the "within block" correlations refer to
block-adjusted correlations, i.e. the averages of the correlations
calculated for every block separately.

Column description

scale:      MODIS pixel size (250 or 500m)

block:      indication if correlations are calculated across blocks
            or within blocks (across_blocks, within_blocks)
            
variable1:  variables in rows of the correlation matrix
            (see data_description.README for variable descriptions)

variable2:  variables in columns of the correlation matrix
            (see data_description.README for variable descriptions)

r:          Pearson product-moment correlation
            (overall or partial, adjusted for block effects)
